# Supplementary material for: From Traditional Medicine to the Laboratory: A Multidisciplinary Investigation on Agrimonia eupatoria L. Collected in Valle Imagna (BG, North of Italy)
Source: Plants (Basel). 2025 Jan 23;14(3):340. doi: 10.3390/plants14030340 (PMC11819889; doi:10.3390/plants14030340)
Supplement: Supplementary file 1 [file plants-14-00340-s001.zip]

Archive with 1 entries (1 files):
- plants-3391658-supplementary.pdf
